# Supplementary material for: Multivalent Exosome Based Protein Vaccine: A “Mix and Match” Approach to Epidemic Viruses’ Challenges
Source: Vaccines (Basel). 2025 Feb 28;13(3):258. doi: 10.3390/vaccines13030258 (PMC11945559; doi:10.3390/vaccines13030258)
Supplement: Supplementary file 1 [file vaccines-13-00258-s001.zip]

Archive with 1 entries (1 files):
- vaccines-3451134-supplementary.pdf
